# Supplementary material for: Preparing Physicians for Tomorrow’s Practice: Contemporary Practice Competencies as a Framework for Technology-Driven Change
Source: JMIR Med Educ. 2026 Apr 17;12:e90637. doi: 10.2196/90637 (PMC13135163; doi:10.2196/90637)
Supplement: Multimedia Appendix 1 [file mededu_v12i1e90637_app1.xlsx]

## Sheet: AI
AI Competencies
Theme	Competency	WCMC Program-Level Objectives
1. Foundational Knowledge	Describe basic concepts in artificial intelligence (AI), machine learning (ML), and data science relevant to clinical medicine.	K3: Describe the epidemiology of disorders in populations and approaches designed to screen, detect, prevent, and treat disease in populations.
		S1: Define the scientific and ethical principles of biomedical research, including basic, translational, clinical, and population studies.
2. Clinical Applications	Carry out AI-enhanced clinical encounters that integrate diverse sources of information to create patient-centered care plans.	PBLI1: Utilize information technology for scientific and clinical problem-solving and decision-making.
		PC1: Perform both a focused and comprehensive history and physical examination, develop diagnostic hypotheses, order and evaluate diagnostic tests, and formulate an appropriate plan of care.
	Demonstrate appropriate integration of AI tools into patient care while maintaining clinical judgment and accountability.	PBLI1: Utilize information technology for scientific and clinical problem-solving and decision-making.
		P1: Maintain a professional comportment, while demonstrating responsibility, integrity, empathy, reliability, and attention to personal wellness.
3.Collaborative AI-based care	Analyze the effect of AI-based tools on healthcare teams, roles, responsibilities and workflows	ICS2: Communicate, consult, collaborate, and work effectively as a member or leader of healthcare teams.
		PBLI3: Apply principles of evidence-based medicine, medical ethics, and cost-effectiveness to diagnosis, prognosis, and therapeutics.
		HCS2: Define the core principles of healthcare quality, patient safety, and interprofessionalism.
4. Critical Appraisal	Evaluate the quality, accuracy, safety, contextual appropriateness and biases of AI-based tools and their underlying datasets in providing care to patients and populations	K3: Describe the epidemiology of disorders in populations and approaches designed to screen, detect, prevent, and treat disease in populations.
		HCS3: Describe how important societal factors, including racism, impact equitable healthcare delivery and patient outcomes.
		PBLI1: Utilize information technology for scientific and clinical problem-solving and decision-making.
		P2: Demonstrate the ethical principles that govern the doctor-patient relationship, medical decision-making, and healthcare delivery.
5. Continuous Improvement	Evaluate how AI-enabled systems impact clinical outcomes, patient safety, and quality of care.	HCS1: Discuss the organization, financing, and delivery of healthcare services with particular awareness of healthcare disparities, the needs of the underserved, and the medical consequences of common societal problems.
		HCS2: Define the core principles of healthcare quality, patient safety, and interprofessionalism.
		PBLI1: Utilize information technology for scientific and clinical problem-solving and decision-making.
	Use AI-derived insights (e.g., predictive analytics, workflow optimization) to identify gaps in care delivery and improve patient outcomes.	HCS1: Discuss the organization, financing, and delivery of healthcare services with particular awareness of healthcare disparities, the needs of the underserved, and the medical consequences of common societal problems.
		HCS2: Define the core principles of healthcare quality, patient safety, and interprofessionalism.
		PBLI1: Utilize information technology for scientific and clinical problem-solving and decision-making.
		PBLI3: Apply principles of evidence-based medicine, medical ethics, and cost-effectiveness to diagnosis, prognosis, and therapeutics.
		ICS2: Communicate, consult, collaborate, and work effectively as a member or leader of healthcare teams.
6. Ethical Implications	Describe ethical challenges in AI use, including privacy, informed consent, accountability, and data ownership.	P2: Demonstrate the ethical principles that govern the doctor-patient relationship, medical decision-making, and healthcare delivery.
	Apply ethical frameworks to evaluate novel AI technologies and their implications for medical practice.	P2: Demonstrate the ethical principles that govern the doctor-patient relationship, medical decision-making, and healthcare delivery.
		PBLI3: Apply principles of evidence-based medicine, medical ethics, and cost-effectiveness to diagnosis, prognosis, and therapeutics.
References
Jassar S, Zhou Z, Leonard S, Youssef A, Probyn L, Kulasegaram K, Adams SJ. Educational Competencies for Artificial Intelligence in Radiology: A Scoping Review. Acad Radiol. 2025 Sep;32(9):5624-5634. doi: 10.1016/j.acra.2025.06.044. Epub 2025 Jul 21. PMID: 40695718.
Lee YM, Kim S, Lee YH, Kim HS, Seo SW, Kim H, Kim KJ. Defining Medical AI Competencies for Medical School Graduates: Outcomes of a Delphi Survey and Medical Student/Educator Questionnaire of South Korean Medical Schools. Acad Med. 2024 May 1;99(5):524-533. doi: 10.1097/ACM.0000000000005618. Epub 2023 Dec 28. PMID: 38207056.
Russell RG, Lovett Novak L, Patel M, Garvey KV, Craig KJT, Jackson GP, Moore D, Miller BM. Competencies for the Use of Artificial Intelligence-Based Tools by Health Care Professionals. Acad Med. 2023 Mar 1;98(3):348-356. doi: 10.1097/ACM.0000000000004963. Epub 2022 Sep 6. PMID: 36731054.
https://www.aamc.org/about-us/mission-areas/medical-education/artificial-intelligence-and-academic-medicine
